# Supplementary material for: Exploratory analyses of cervicovaginal mucus O-glycan composition and microbiota profiles in unexplained infertility
Source: Glycobiology. 2026 Mar 30;36(5):cwag023. doi: 10.1093/glycob/cwag023 (PMC13082223; doi:10.1093/glycob/cwag023)
Supplement: cwag023_Supplemental_Files [file cwag023_supplemental_files.zip]

Archive with 2 entries (2 files):
- Supplement Table 1.xlsx
- Supplementary_Material.docx
