# Supplementary material for: Exploratory analyses of cervicovaginal mucus O-glycan composition and microbiota profiles in unexplained infertility
Source: Glycobiology. 2026 Mar 30;36(5):cwag023. doi: 10.1093/glycob/cwag023 (PMC13082223; doi:10.1093/glycob/cwag023)
Supplement: cwag023_Supplemental_Files [file cwag023_supplemental_files.zip › Supplement Table 1.xlsx]

## Sheet: Sheet1
Supplementary Table 1: Relative abundances of glycan structures across all samples
Composition	M52C	M51C	M53C	M54C	M82A	M55C	M56C	M58C	M61A	M65A	M62A	M80A	M59C	M76A	M74A	M78A	M69A	M57C
Neu5AcGalNAc	5.36229	2.21222	2.12705	2.06714	2.2879	4.84433	3.76704	6.8643	6.92424	1.6837	5.04314	2.45154	0	0	0	0	0	0
FucGalGalNAc	8.06801	0	5.07664	9.54433	2.82797	7.33467	3.63925	5.48835	4.46292	2.56037	6.37216	2.53608	9.6644	1.59474	1.98042	0	0	0
HexNAcGalGalNAc	0.959937	1.40284	0.482843	0.703685	4.99331	1.18137	0.407202	1.25292	1.61267	0.843805	3.46325	0.558457	10.7663	0.181978	0.945759	0.513921	1.15607	0
Neu5AcGalGalNAc	18.1941	16.5851	9.61172	11.5217	11.3244	20.0062	13.5903	18.0807	22.8867	14.3474	16.591	13.4758	14.4177	5.40255	14.1901	28.8852	6.94209	12.1447
FucHexNAcGalGalNAc	0	0	1.11035	1.12015	1.2102	0.794743	0.61764	1.04448	0.647802	0.945362	3.0842	1.81525	0	0.831447	0	2.20251	2.57363	0
HexNAcGal2GalNAc	16.2861	48.6092	13.4583	15.4028	28.1658	24.167	14.8369	21.2123	16.8043	15.2505	22.3881	14.1222	15.3496	9.06102	16.6069	18.663	10.7388	41.2243
SO2HexNAcGal2GalNAc	0	0	0	0	0.836163	0	0	0	0	0	0	0.259404	0	0	0	0	0	0
Neu5AcHexNAcGalGalNAc	0	0	0.1429	0.418663	1.38771	0	0	0	0.448371	0	0	0.363572	0	0	0	0	0	0
FucHexNAcGal2GalNAc	15.7822	8.05065	16.1208	14.5729	10.9168	17.9427	18.2398	16.6041	11.1063	14.5163	15.1609	6.0688	15.664	10.4341	19.1892	13.9759	9.02848	18.4246
HexNAc2Gal2GalNAc	1.04534	0	0	0	0	0	0	0	0	0	0	0.351435	0	0	0	0	0	0
FucSO3HexNAcGal2GalNAc	0	0	0.336826	0.334913	1.86614	0	0.342335	0	0.524329	1.27457	0	0.652885	0	0.595406	1.03366	0.426971	0.513046	0
Neu5Ac2GalGalNAc	0.708942	0	0.334144	0.827258	0	0	0.39785	0	2.81046	0.317516	0	0.336468	0	0.187946	0	0	0	0
Fuc2HexNAcGal2GalNAc	6.09811	0	13.0316	10.0252	5.46812	7.43181	13.2623	7.2886	5.21991	9.86518	7.76656	2.11526	9.9401	8.37464	7.80474	4.69543	4.08583	0
Neu5AcHexNAcGal2GalNAc	7.19327	10.9285	4.96489	4.25076	9.87217	4.82861	4.58274	5.90326	8.32375	5.4764	6.53405	8.667	12.6763	5.17822	6.33805	5.26218	5.44644	8.93721
FucHexNAc2Gal2GalNAc	0	0	0.823906	0	0	0	0.333338	0	0	1.10372	0	6.07944	0	2.64725	0	1.85705	5.8153	0
Fuc2SO3HexNAcGal2GalNAc	0	0	0.907421	0.689007	1.68157	1.02956	0.728632	0	0.441334	2.00186	0	0.579808	0	1.74131	1.48619	0.442653	0.648913	0
Neu5AcSO3HexNAcGal2GalNAc	0	1.80595	0	0	1.73415	0	0	0	0.891994	0.968612	0	1.35501	0	0.359075	0	0	0	0
HexNAc2Gal3GalNAc	0	0	0	0	0	0	0	0	0	0	0	0	0	0	0	0	0.737859	0
SO2FucHexNAc2Gal2GalNAc	0	0	0	0	0	0	0	0	0	0.557653	0	0.683822	0	0.673468	0	0.225195	0	0
Fuc3HexNAcGal2GalNAc	3.91459	0	9.25205	6.76138	0.771982	2.78242	6.55995	2.0652	2.25036	6.08992	3.25729	0.347281	0	6.96436	0.919102	1.74685	1.70106	0
Neu5AcFucHexNAcGal2GalNAc	6.98699	5.97958	8.38347	7.84864	5.35667	5.39623	8.61176	8.74837	6.54832	7.24947	7.07294	4.50405	11.5216	8.70968	14.9771	9.03966	7.48014	13.188
Fuc2HexNAc2Gal2GalNAc	0	0	1.50981	0	0	0	0.552572	0	0	1.12997	0	5.31026	0	5.05184	0	2.41182	11.3324	0
Neu5AcFucSO3HexNAcGal2GalNAc	1.33721	2.27378	0.955485	0.779197	2.51548	0	0.688069	0	0.958121	2.53544	0	2.31022	0	2.5317	3.43359	0	0	0
Fuc1HexNAc2Gal3GalNAc	0	0	0	0	0	0	0	0	0	0	0	0	0	0	0	1.05701	1.9459	3.33484
SO3Fuc2HexNAc2Gal2GalNAc	0	0	0	0	0	0	0	0	0	0.360463	0	1.01827	0	0.869209	0	0	1.15998	0
Neu5AcSO3HexNAc2Gal2GalNAc	0	0	0	0	0	0	0	0	0	0	0	0.188266	0	0	0	0	0	0
Neu5AcFuc2HexNAcGal2GalNAc	4.10268	0	5.89479	7.20574	1.76133	2.26037	4.74066	3.29597	2.08565	3.85254	3.26644	1.05891	0	6.31207	3.40509	2.10458	2.18971	0
Neu5Ac2HexNAcGal2GalNAc	2.20868	2.15218	0	1.03858	1.16599	0	0.4388	0	2.39111	0.91325	0	1.91518	0	0.926131	1.09619	0.502553	1.32927	0
Fuc3HexANc2Gal2GalNAc	0	0	1.13828	0	0	0	0.418583	0	0	0.637183	0	1.85465	0	2.34533	0	0.94067	4.44061	0
Neu5AcFucHexNAc2Gal2GalNAc	0	0	0	0	0	0	0	0	0	0	0	1.77706	0	0.887029	0	0.392903	1.3209	0
Fuc2HexNAc2Gal3GalNAc	0	0	1.22111	1.03788	1.40279	0	0.927959	0	0.785536	2.27319	0	1.17022	0	3.17886	2.21997	1.11937	1.58414	0
Neu5AcHexNAc2Gal3GalNAc	0	0	0	0	0.673985	0	0	0	0	0.655455	0	1.28091	0	0.561416	0	0	0.63751	0
Fuc2HexNAc3Gal2GalNAc	0	0	0	0	0	0	0	0	0	0	0	0.985223	0	0.377388	0	0	0.729499	0
SO2Fuc3HexANc2Gal2GalNAc	0	0	0	0	0	0	0	0	0	0	0	0.545291	0	0.543415	0	0	0.593178	0
Neu5AcFucSO3HexNAc2Gal2GalNAc	0	0	0	0	0	0	0	0	0	0	0	0.662324	0	0	0	0	0	0
FucHexNAc3Gal3GalNAc	0	0	0	0	0	0	0	0	0	0	0	0	0	0.233464	0	0	0	0
SO2Fuc2HexNAc2Gal3GalNAc	0	0	0	0	0	0	0	0	0	0	0	0.394629	0	0.389955	0	0	0	0
Neu5Ac2FucHexNAcGal2GalNAc	1.75162	0	1.5678	2.75642	0.996815	0	1.40445	2.15145	1.87586	1.14585	0	1.32892	0	2.68606	2.8434	1.60321	2.63408	2.74639
SO3Fuc2HexNAc3Gal2GalNAc	0	0	0	0	0	0	0	0	0	0	0	0.281436	0	0.130878	0	0	0	0
Neu5AcFuc2HexNAc2Gal2GalNAc	0	0	0.638263	0	0	0	0.308656	0	0	0	0	2.53871	0	3.25846	0	0.982888	6.4584	0
Neu5Ac2SO2FucHexNAcGal2GalNAc	0	0	0.480559	0.463554	0.782517	0	0.298394	0	0	0.90441	0	1.25621	0	1.48599	1.53051	0.512028	1.37691	0
Fuc3HexNAc3Gal2GalNAc	0	0	0	0	0	0	0	0	0	0	0	1.29267	0	1.4709	0	0	3.43414	0
Fuc2HexNAc3Gal3GalNAc	0	0	0	0	0	0	0	0	0	0	0	1.06218	0	0.808739	0	0	1.30189	0
FucHexNAc3Gal4GalNAc	0	0	0	0	0	0	0	0	0	0	0	0.560821	0	0.352966	0	0	0	0
SO2Fuc3HexNAc3Gal2GalNAc	0	0	0	0	0	0	0	0	0	0	0	0.432165	0	0.271092	0	0	0	0
SO3Fuc2HexNAc3Gal3GalNAc	0	0	0	0	0	0	0	0	0	0	0	0.274236	0	0	0	0	0	0
Neu5AcFuc2HexNAc2Gal3GalNAc	0	0	0.428996	0.630076	0	0	0.304893	0	0	0.539959	0	0.483562	0	0.726181	0	0.436395	0.663787	0
Neu5Ac2HexNAc2Gal3GalNAc	0	0	0	0	0	0	0	0	0	0	0	0.2315	0	0	0	0	0	0
Fuc3HexNAc3Gal3GalNAc	0	0	0	0	0	0	0	0	0	0	0	0.336405	0	0.285207	0	0	0	0
Neu5AcFucHexNAc3Gal3GalNAc	0	0	0	0	0	0	0	0	0	0	0	0.162925	0	0	0	0	0	0
Fuc2HexNAc3Gal4GalNAc	0	0	0	0	0	0	0	0	0	0	0	0.486306	0	0.619291	0	0	0	0
Neu5AcHexNAc3Gal4GalNAc	0	0	0	0	0	0	0	0	0	0	0	0.31947	0	0	0	0	0	0
SO2Fuc3HexNAc3Gal3GalNAc	0	0	0	0	0	0	0	0	0	0	0	0.294288	0	0.206232	0	0	0	0
Neu5AcSO3FucHexNAc3Gal3GalNAc	0	0	0	0	0	0	0	0	0	0	0	0.175687	0	0	0	0	0	0
Neu5Ac2FucHexNAc2Gal3GalNAc	0	0	0	0	0	0	0	0	0	0	0	0.318053	0	0.254075	0	0	0	0
Neu5Ac2SO2FucHexNAc2Gal3GalNAc	0	0	0	0	0	0	0	0	0	0	0	0.369517	0	0	0	0	0	0
Neu5AcFucHexNAc3Gal4GalNAc	0	0	0	0	0	0	0	0	0	0	0	0	0	0.298937	0	0	0	0
